# Supplementary material for: Comparison of Quantitative Detection Methods Based on Molecular Fluorescence Spectroscopy and Chromatographic Techniques Used for the Determination of Bisphenol Compounds
Source: Int J Mol Sci. 2021 Sep 29;22(19):10569. doi: 10.3390/ijms221910569 (PMC8508877; doi:10.3390/ijms221910569)
Supplement: Supplementary file 1 [file ijms-22-10569-s001.zip]

Archive with 1 entries (1 files):
- ijms-1348612-supplementary.pdf
